# Supplementary material for: MAPs: a database of modular antibody parts for predicting tertiary structures and designing affinity matured antibodies
Source: BMC Bioinformatics. 2013 May 30;14:168. doi: 10.1186/1471-2105-14-168 (PMC3687570; doi:10.1186/1471-2105-14-168)
Supplement: Additional file 1 — The all-atom RMSD results for each of the 260 antibody structures used in the cross-validation of the MAPs database. [file 1471-2105-14-168-S1.xlsx]

## Sheet: Sheet1
	All-Atom RMSD Results for MAPs Predicted Antibody Structures									This table shows the all-atom RMSDs for 260 MAPs predicted antibody structures compared to the experimentall determined structures. The mean RMSD of these predicted antibodies is 1.900 Å.
	PDB	RMSD	PDB	RMSD	PDB	RMSD	PDB	RMSD
	1A2Y	1.795	1A3L	1.993	1A3R	2.29	1A4K	1.998
	1A6V	2.463	1A7P	1.731	1A7Q	1.766	1A7R	1.691
	1AJ7	2.017	1BFV	2.255	1C08	1.788	1C5B	1.767
	1C5C	1.677	1CE1	1.842	1CLY	1.815	1D5I	2.125
	1DQM	1.79	1DQQ	1.762	1DVF	1.813	1E4X	1.795
	1F4W	2.494	1FDL	1.66	1FL5	1.811	1G7H	1.806
	1G7I	1.799	1G7M	1.718	1G9M	1.949	1GC1	2.041
	1GIG	2.515	1H8S	3.725	1HIL	1.735	1HYX	1.856
	1HYY	1.844	1I3G	1.697	1I8K	2.227	1IC4	1.816
	1IC5	1.707	1IC7	1.764	1IGJ	2.198	1IND	2.318
	1J1O	1.769	1J1P	1.794	1J1X	1.793	1JFQ	2.199
	1JGV	2.146	1JPT	1.787	1K4C	2.461	1K4D	2.446
	1KEG	1.395	1KEL	2.241	1KEM	2.227	1KIP	1.768
	1KN2	1.853	1KN4	1.857	1L7T	2.492	1LO2	1.971
	1LO3	1.981	1M7I	1.864	1MFA	2.441	1MFB	2.47
	1MFC	2.505	1MH5	2.099	1MHH	1.514	1MJJ	1.696
	1MLC	1.667	1MNU	1.817	1MQK	1.486	1N0X	1.88
	1N64	1.499	1NBV	1.697	1NBY	1.698	1NBZ	1.8
	1NC4	2.57	1NCB	1.799	1NCC	1.816	1NDG	1.745
	1NDM	1.842	1NGQ	2.44	1NGY	1.807	1NGZ	1.818
	1NJ9	2.6	1OAK	1.898	1OAQ	2.424	1OAR	2.364
	1OAU	2.375	1P4B	2.566	1PZ5	1.912	1Q0X	2.75
	1Q0Y	2.725	1Q1J	1.52	1Q9Q	1.582	1Q9R	1.626
	1Q9T	1.52	1Q9V	1.566	1Q9W	1.591	1QYG	1.649
	1R3I	2.458	1R3J	2.456	1R3L	2.397	1RIV	1.603
	1RUQ	2.056	1RZ7	1.262	1RZ8	1.935	1RZJ	1.787
	1S5H	2.464	1T3F	1.964	1TJG	1.803	1TJH	1.773
	1TJI	1.791	1TZG	1.969	1U8H	1.751	1U8I	1.753
	1U8J	1.755	1U8K	1.824	1U8M	1.751	1U91	1.754
	1U92	1.778	1U93	1.754	1U95	1.766	1UA6	1.763
	1UAC	1.849	1UB6	2.677	1UCB	1.978	1UM6	2.272
	1UZ8	2.325	1VFA	1.709	1VFB	1.839	1VPO	2.268
	1WEJ	1.679	1WZ1	2.269	1XF2	1.49	1XGP	1.723
	1XGQ	1.698	1XGR	1.695	1XGT	1.706	1XGU	1.705
	1YEC	1.888	1YEE	1.781	1YEF	1.879	1YEI	1.896
	1YEJ	1.885	1YEK	1.887	1YNL	2.269	1YYM	1.766
	1ZEA	1.7	1ZLS	2.083	1ZWI	2.508	2A6I	2
	2AP2	1.753	2ATK	2.498	2B0S	1.548	2BFV	2.269
	2CGR	2.221	2CK0	1.552	2DQC	1.788	2DQD	1.851
	2DQE	1.764	2DQF	1.878	2DQG	1.788	2DQH	1.778
	2DQI	1.751	2DWE	2.539	2F5B	1.765	2FR4	1.54
	2FX8	2	2FX9	1.996	2GK0	1.898	2HKH	1.692
	2I5Y	1.776	2I60	1.704	2IH1	2.532	2IH3	2.535
	2JK5	2.492	2NXZ	1.733	2NY0	1.725	2NY1	1.738
	2NY2	1.761	2NY3	1.729	2NY5	1.712	2O5Z	1.588
	2P8L	1.758	2Q76	1.937	2Q8B	1.989	2R0W	1.721
	2R0Z	1.685	2R1W	1.517	2R1X	1.595	2R1Y	1.534
	2R23	1.527	2R2B	1.588	2R2E	1.62	2R2H	1.567
	2RCS	1.906	2VXU	1.976	2W0F	2.443	2W65	1.63
	2XKN	2.137	2Z4Q	1.842	3A6B	1.79	3A6C	1.794
	3BAE	1.62	3BPC	1.506	3C6S	1.928	3CFC	2.411
	3CVI	2.025	3D0V	1.753	3D9A	1.75	3DUR	1.525
	3DUS	1.589	3DUU	1.636	3EO9	1.65	3ESV	2.35
	3EYV	1.659	3FCT	1.676	3FO0	1.777	3FO1	1.798
	3FO9	2.258	3GGW	2.016	3GI9	1.553	3GJE	1.746
	3GJF	1.73	3GM0	1.932	3HB3	1.561	3HC3	2.143
	3HI6	2.157	3HNT	1.661	3HNV	1.682	3HR5	1.355
	3HZK	1.576	3HZV	1.562	3HZY	1.538	3IDG	1.759
	3IDJ	1.753	3IDM	1.722	3IDN	1.781	3IF1	1.77
	3IJH	1.66	3L5W	2.254	3LEV	1.863	3LS5	1.907
	3MAC	2.03	3MLR	1.598	3MNV	2.092	3MOA	1.782
	3MOD	1.715	3NAC	1.176	3NCJ	1.251	3NID	2.227
	3NIF	2.208	3NIG	2.217	3OKD	1.581	3OKE	1.626
	3OKL	1.593	3OKN	1.523	3OKO	1.606	3OR7	2.555
	3QCT	1.727	3QCU	1.898	43C9	1.855	6FAB	2.137
